# Supplementary material for: Machine Learning–Enhanced Quantitative Structure-Activity Relationship Modeling for DNA Polymerase Inhibitor Discovery: Algorithm Development and Validation
Source: JMIR AI. 2025 Dec 3;4:e77890. doi: 10.2196/77890 (PMC12675996; doi:10.2196/77890)
Supplement: Multimedia Appendix 1 [file ai-v4-e77890-s001.xlsx]

## Sheet: Curated molecular database for 
compounds	i_desc_Atom_Count	i_desc_Atoms_in_Ring_System	i_desc_Bond_Count	i_desc_Bonds_in_Ring_System	i_desc_Centralization	i_desc_Cyclomatic_number	i_desc_Eccentric_connectivity	i_desc_Eccentricity	i_desc_First_Zagreb	i_desc_Gutman_Molecular_Topological	i_desc_Number_of_ring_systems	i_desc_Polarity	i_desc_Quadratic	i_desc_Ramification	i_desc_Ring_Count_5	i_desc_Ring_Count_6	i_desc_Ring_bridge_count	i_desc_Ring_perimeter	i_desc_Schultz_Molecular_Topological	i_desc_Second_Zagreb	i_desc_Sum_of_topological_distances_between_Br..Br	i_desc_Sum_of_topological_distances_between_F..F	i_desc_Sum_of_topological_distances_between_N..Br	i_desc_Sum_of_topological_distances_between_N..Cl	i_desc_Sum_of_topological_distances_between_N..F	i_desc_Sum_of_topological_distances_between_N..N	i_desc_Sum_of_topological_distances_between_N..O	i_desc_Sum_of_topological_distances_between_N..S	i_desc_Sum_of_topological_distances_between_O..Br	i_desc_Sum_of_topological_distances_between_O..Cl	i_desc_Sum_of_topological_distances_between_O..F	i_desc_Sum_of_topological_distances_between_O..O	i_desc_Sum_of_topological_distances_between_O..S	i_desc_Sum_of_topological_distances_between_S..Br	i_desc_Sum_of_topological_distances_between_S..Cl	i_desc_Sum_of_topological_distances_between_S..F	i_desc_Topological_diameter	i_desc_Topological_radius	i_desc_Total_ring_size	i_desc_Unipolarity	i_desc_Variation	i_desc_Wiener	r_desc_1-path_Kier_alpha-modified_shape_index	r_desc_2-path_Kier_alpha-modified_shape_index	r_desc_3-path_Kier_alpha-modified_shape_index	r_desc_ALOGP1	r_desc_ALOGP10	r_desc_ALOGP2	r_desc_ALOGP3
pnr7-39	32	25	36	27	1668	5	754	342	178	13261	3	57	28	13	1	4	2	25	12386	216	0	0	0	21	0	14	24	12	0	16	0	4	8	0	10	0	14	7	29	123	125	2802	20.4483	7.9072	3.61706	27.4865	194.468	97.8321	61.798
pnr3-84	32	25	36	27	1728	5	803	364	178	13783	3	56	28	13	1	4	2	25	12829	215	0	0	0	21	0	14	42	12	0	23	0	20	18	0	10	0	15	8	29	127	130	2896	20.1418	7.72493	3.6189	10.1776	153.758	97.8321	93.5032
pnr7-40	32	25	36	27	1680	5	758	344	178	13283	3	57	28	13	1	4	2	25	12409	216	0	0	0	21	0	14	42	12	0	23	0	20	18	0	10	0	14	7	29	123	127	2808	20.1418	7.72493	3.51656	10.1776	153.758	97.8321	93.5032
pnr9-66A	34	25	38	27	1968	5	804	368	190	15167	3	65	30	15	1	4	2	25	14280	234	0	0	0	21	0	14	36	0	0	26	0	12	0	0	0	0	14	7	29	134	129	3262	21.9485	8.16576	3.51681	40.9799	214.599	97.8321	63.4434
pnr3-51	31	25	35	27	1587	5	784	354	172	13140	3	52	27	12	1	4	2	25	12167	206	0	0	0	24	0	30	59	0	0	26	0	12	0	0	0	0	15	8	29	125	125	2731	19.0537	7.39256	3.5656	17.1368	125.683	80.0444	107.966
pnr9-65A	29	21	32	22	1294	4	621	289	158	9671	3	50	24	12	1	3	1	21	9304	190	0	0	24	21	0	14	42	12	24	23	0	20	18	12	10	0	13	7	23	104	106	2155	19.5335	7.56627	3.62839	10.1776	164.217	71.1506	93.5032
pnr3-79	31	25	35	27	1543	5	739	334	172	12660	3	53	27	12	1	4	2	25	11765	207	0	0	0	24	0	30	59	0	0	26	0	12	0	0	0	0	14	7	29	121	119	2647	19.0537	7.39256	3.45847	17.1368	125.683	80.0444	107.966
pnr3-85	31	25	35	27	1584	5	780	352	172	12912	3	54	27	12	1	4	2	25	11957	208	0	0	0	0	0	14	42	12	0	0	0	20	18	0	0	0	15	8	29	122	123	2683	18.9317	7.32004	3.31626	10.1776	132.493	106.726	93.5032
pnr6-98	33	25	37	27	1841	5	781	356	182	14278	3	59	28	13	1	4	2	25	13397	221	0	0	0	0	0	14	63	12	0	0	0	43	28	0	0	0	14	7	29	129	132	3049	20.7796	8.10567	3.61911	22.3645	149.1	97.8321	93.5032
pnr6-83	30	25	34	27	1450	5	761	342	166	12293	3	50	26	11	1	4	2	25	11321	199	0	0	0	0	0	14	24	12	0	0	0	4	8	0	0	0	15	8	29	120	118	2525	18.2986	7.25733	3.42076	17.1368	148.777	106.726	69.617
pnr9-65B	30	25	34	27	1410	5	718	323	166	11833	3	51	26	11	1	4	2	25	10937	200	0	0	0	0	0	14	24	12	0	0	0	4	8	0	0	0	14	7	29	116	114	2445	18.2986	7.25733	3.31512	17.1368	148.777	106.726	69.617
pnr6-82	31	25	35	27	1543	5	739	334	172	12660	3	53	27	12	1	4	2	25	11765	207	0	0	0	24	0	30	38	21	0	16	0	4	8	0	10	0	14	7	29	121	119	2647	19.4444	7.62627	3.5907	17.1368	154.404	80.0444	92.2949
pnr6-99	30	25	34	27	1410	5	718	323	166	11833	3	51	26	11	1	4	2	25	10937	200	0	0	0	0	0	14	36	0	0	0	0	12	0	0	0	0	14	7	29	116	114	2445	17.9099	7.02387	3.18637	17.1368	120.056	106.726	85.288
pnr9-14C	32	25	36	27	1698	5	815	370	178	14127	3	58	28	13	1	4	2	25	13131	217	0	0	0	0	0	14	36	0	0	0	0	12	0	0	0	0	15	8	29	132	134	2961	19.7867	7.51535	3.30629	30.6302	168.908	106.726	71.2625
pnr3-62	27	21	30	22	1112	4	618	285	146	8629	3	43	22	10	1	3	1	21	8212	173	0	0	0	40	0	60	58	33	0	24	0	4	8	0	14	0	14	7	23	98	110	1879	17.354	6.91941	3.45546	17.1368	123.127	44.4691	108.35
pnr6-02	30	21	33	22	1456	4	722	337	162	10914	3	51	24	12	1	3	1	21	10529	194	0	0	0	21	0	14	72	12	0	34	0	50	32	0	10	0	15	8	23	115	139	2453	19.9936	7.84792	3.7986	22.3645	154.727	71.1506	93.5032
pnr9-41	28	21	31	22	1188	4	598	277	152	8922	3	48	23	11	1	3	1	21	8542	183	0	0	24	0	0	14	24	12	20	0	0	4	8	12	0	0	13	7	23	98	100	1966	18.6151	7.34924	3.42934	27.4865	183.661	80.0444	61.798
pnr6-70	30	23	34	25	1422	5	687	310	170	11933	3	50	28	12	1	4	4	21	11071	205	0	6	0	0	42	2	13	0	0	0	36	0	0	0	0	0	13	7	29	118	100	2481	19.1269	7.13048	3.48861	31.8943	154.584	69.3054	46.1679
pnr6-57	34	25	38	27	1924	5	851	389	190	15471	3	66	30	15	1	4	2	25	14518	235	0	0	0	0	0	14	54	0	0	0	0	38	0	0	0	0	15	8	29	138	144	3308	21.3696	7.83035	3.25755	34.0207	177.05	106.726	87.3296
pnr3-68	24	15	26	16	838	3	430	205	126	5385	2	39	18	9	1	2	1	15	5374	150	0	0	0	0	0	14	58	12	0	0	0	34	26	0	0	0	11	6	17	71	81	1271	16.0667	6.36336	3.00972	28.1995	118.469	44.4691	96.8093
pnr9-63B	28	21	31	22	1182	4	637	295	152	9164	3	47	23	11	1	3	1	21	8769	182	0	0	0	0	30	14	42	12	0	0	30	20	18	0	0	14	14	7	23	102	112	2019	17.786	6.84437	3.25559	10.1776	109.036	80.0444	93.5032
pnr9-47	27	21	30	22	1138	4	624	287	144	8905	3	42	21	9	1	3	1	21	8422	170	0	0	0	0	0	35	98	0	0	0	0	50	0	0	0	0	14	7	23	100	106	1919	17.4773	7.3584	3.6346	52.438	146.742	44.4691	94.8283
pnr9-37B	27	23	31	25	1061	5	575	255	152	9044	3	45	25	10	1	4	4	21	8259	185	0	0	19	0	0	13	16	0	10	0	0	0	0	0	0	0	12	6	29	95	89	1813	16.7722	6.6552	2.90869	33.8679	178.211	74.4	46.1679
pnr6-56	30	21	33	22	1450	4	697	326	164	11198	3	49	25	12	1	3	1	21	10787	194	0	6	0	0	114	30	38	21	0	0	72	4	8	0	0	42	14	7	23	119	114	2510	19.8194	7.40457	3.99146	17.1368	111.829	62.2568	92.2949
pnr9-37A	24	15	26	16	838	3	430	205	126	5385	2	39	18	9	1	2	1	15	5374	150	0	0	0	0	0	14	70	0	0	0	0	60	0	0	0	0	11	6	17	71	81	1271	15.6664	6.11315	2.86525	28.1995	89.7486	44.4691	112.48
pnr3-60	30	21	33	22	1450	4	697	326	164	11198	3	49	25	12	1	3	1	21	10787	194	0	6	0	0	114	30	59	0	0	0	114	12	0	0	0	0	14	7	23	119	114	2510	19.4216	7.16948	3.84262	17.1368	83.1081	62.2568	107.966
pnr9-36B	29	21	32	22	1303	4	699	325	156	10163	3	49	23	11	1	3	1	21	9760	187	0	0	0	0	0	14	72	12	0	0	0	50	32	0	0	0	15	8	23	111	131	2261	18.7638	7.44091	3.47509	22.3645	133.461	80.0444	93.5032
pnr9-14B	28	21	31	22	1232	4	680	315	150	9604	3	45	22	10	1	3	1	21	9177	178	0	0	0	0	0	30	76	21	0	0	0	28	22	0	0	0	15	8	23	107	128	2114	18.058	7.35768	3.5954	29.3237	134.107	62.2568	92.2949
pnr9-63C	27	21	30	22	1112	4	618	285	146	8629	3	43	22	10	1	3	1	21	8212	173	0	0	0	40	0	60	91	0	0	38	0	12	0	0	0	0	14	7	23	98	110	1879	16.9596	6.67728	3.3103	17.1368	94.407	44.4691	124.021
pnr6-93	27	21	30	22	1138	4	624	287	144	8905	3	42	21	9	1	3	1	21	8422	170	0	0	0	0	0	35	75	23	0	0	0	28	22	0	0	0	14	7	23	100	106	1919	17.8725	7.61298	3.78797	52.438	175.463	44.4691	79.1573
pnr5-87	33	25	37	27	1830	5	789	360	184	14518	3	61	29	14	1	4	2	25	13607	225	0	0	21	0	0	14	36	0	26	0	0	12	0	0	0	0	14	7	29	132	123	3093	21.1851	8.02828	3.55324	30.6302	195.005	97.8321	71.2625
pnr9-39	31	21	34	22	1642	4	799	374	166	12275	3	53	24	12	1	3	1	21	11859	199	0	0	0	0	0	30	143	0	0	0	0	96	0	0	0	0	16	8	23	126	150	2774	20.2177	7.98615	3.75121	39.6734	129.813	62.2568	124.337
pnr3-55	28	21	31	22	1232	4	680	315	150	9604	3	45	22	10	1	3	1	21	9177	178	0	0	0	0	0	30	97	0	0	0	0	50	0	0	0	0	15	8	23	107	128	2114	17.6625	7.11055	3.44969	29.3237	105.387	62.2568	107.966
pnr3-53	28	21	31	22	1204	4	598	277	152	8956	3	47	23	11	1	3	1	21	8575	182	0	0	0	21	0	14	42	12	0	23	0	20	18	0	10	0	13	7	23	98	100	1974	18.1198	7.04638	3.37208	10.1776	138.12	80.0444	93.5032
pnr5-90	30	21	33	22	1454	4	642	300	162	10498	3	52	24	12	1	3	1	21	10139	195	0	0	24	0	0	14	63	12	33	0	0	43	28	12	0	0	13	7	23	109	112	2362	20.1804	7.96306	3.74406	22.3645	159.558	71.1506	93.5032
pnr5-81	33	21	36	22	1891	4	801	378	176	13677	3	59	25	13	1	3	1	21	13309	213	0	0	0	0	0	14	120	0	0	0	0	130	0	0	0	0	15	8	23	133	136	3140	22.441	9.00869	4.05808	64.0472	178.665	62.2568	77.469
pnr3-40	27	21	30	22	1100	4	575	265	146	8231	3	45	22	10	1	3	1	21	7839	175	0	0	0	0	0	14	36	0	0	0	0	12	0	0	0	0	13	7	23	92	97	1792	16.8118	6.58722	3.02555	27.4865	128.844	88.9383	77.469
pnr7-82	27	21	30	22	1072	4	579	267	146	8289	3	45	22	10	1	3	1	21	7894	175	0	0	0	0	0	14	42	12	0	0	0	20	18	0	0	0	13	7	23	94	94	1805	16.898	6.63971	3.05499	10.1776	116.855	88.9383	93.5032
pnr6-05	31	25	35	27	1587	5	784	354	172	13140	3	52	27	12	1	4	2	25	12167	206	0	0	0	29	0	35	42	23	0	16	0	4	8	0	10	0	15	8	29	125	125	2731	19.4444	7.62627	3.70121	17.1368	162.223	88.9383	77.8533
pnr9-33-base	28	21	31	22	1216	4	633	293	152	9114	3	47	23	11	1	3	1	21	8722	182	0	0	30	0	0	14	24	12	24	0	0	4	8	14	0	0	14	7	23	100	116	2008	18.6151	7.34924	3.54807	27.4865	183.661	80.0444	61.798
pnr3-66	26	23	30	25	978	5	554	244	146	8337	3	42	24	9	1	4	4	21	7561	177	0	0	0	0	0	13	16	0	0	0	0	0	0	0	0	0	12	6	29	89	92	1646	15.4019	6.14249	2.66352	33.8679	152.114	83.2939	46.1679
pnr6-11	31	21	34	22	1630	4	747	350	166	11797	3	53	24	12	1	3	1	21	11422	199	0	0	0	0	0	14	93	12	0	0	0	84	42	0	0	0	15	8	23	120	147	2675	20.6414	8.2494	3.90219	34.5514	150.068	71.1506	93.5032
pnr6-04	31	21	34	22	1529	4	673	316	170	11379	3	54	26	13	1	3	1	21	11023	204	0	6	0	0	81	14	24	12	0	0	66	4	8	0	0	39	13	7	23	117	120	2578	20.841	7.68508	3.85205	27.4865	151.893	80.0444	61.798
pnr6-01	28	21	31	22	1216	4	633	293	152	9114	3	47	23	11	1	3	1	21	8722	182	0	0	30	0	0	14	36	0	38	0	0	12	0	0	0	0	14	7	23	100	116	2008	18.2188	7.10661	3.40696	27.4865	154.941	80.0444	77.469
pnr3-83	28	21	31	22	1188	4	598	277	152	8922	3	48	23	11	1	3	1	21	8542	183	0	0	24	0	0	14	36	0	32	0	0	12	0	0	0	0	13	7	23	98	100	1966	18.2188	7.10661	3.29214	27.4865	154.941	80.0444	77.469
pnr6-10	31	25	35	27	1540	5	737	333	172	12432	3	55	27	12	1	4	2	25	11555	209	0	0	0	0	0	14	42	12	0	0	0	20	18	0	0	0	14	7	29	118	122	2599	18.9317	7.32004	3.21935	10.1776	132.493	106.726	93.5032
pnr9-40	31	21	34	22	1529	4	673	316	170	11379	3	54	26	13	1	3	1	21	11023	204	0	6	0	0	81	14	36	0	0	0	105	12	0	0	0	0	13	7	23	117	120	2578	20.442	7.45075	3.71234	27.4865	123.172	80.0444	77.469
pnr3-57	27	23	31	25	1087	5	614	272	152	9236	3	44	25	10	1	4	4	21	8435	184	0	0	25	0	0	13	16	0	12	0	0	0	0	0	0	0	13	7	29	97	110	1853	16.7722	6.6552	3.00544	33.8679	178.211	74.4	46.1679
pnr9-42A	29	21	32	22	1294	4	621	289	158	9671	3	50	24	12	1	3	1	21	9304	190	9	0	45	0	0	14	42	12	47	0	0	20	18	22	0	0	13	7	23	104	106	2155	19.7199	7.68004	3.69448	10.1776	169.048	71.1506	93.5032
pnr5-95	27	21	30	22	1086	4	583	269	146	8445	3	44	22	10	1	3	1	21	8040	174	0	0	30	0	0	30	59	0	32	0	0	12	0	0	0	0	13	7	23	96	94	1839	17.206	6.82827	3.27767	17.1368	114.877	62.2568	107.966
pnr3-89	31	21	34	22	1576	4	710	333	166	11691	3	53	24	12	1	3	1	21	11315	199	0	0	0	0	0	14	90	0	0	0	0	86	0	0	0	0	14	7	23	120	120	2648	20.5541	8.19498	3.87088	51.8603	162.058	71.1506	77.469
pnr6-90	31	21	34	22	1652	4	799	374	166	12301	3	53	24	12	1	3	1	21	11882	199	0	0	0	0	0	14	108	12	0	0	0	88	48	0	0	0	16	8	23	126	148	2779	20.3672	8.07875	3.80419	22.3645	133.461	80.0444	117.693
pnr9-30B	33	25	37	27	1830	5	789	360	184	14518	3	61	29	14	1	4	2	25	13607	225	0	0	0	21	0	14	36	0	0	26	0	12	0	0	0	0	14	7	29	132	123	3093	21.0007	7.91979	3.49507	30.6302	190.173	97.8321	71.2625
pnr7-27	27	21	30	22	1112	4	618	285	146	8629	3	43	22	10	1	3	1	21	8212	173	0	0	38	0	0	30	38	21	24	0	0	4	8	14	0	0	14	7	23	98	110	1879	17.6008	7.07218	3.5476	17.1368	143.597	62.2568	92.2949
pnr9-36A	33	25	37	27	1827	5	777	354	182	14252	3	59	28	13	1	4	2	25	13370	221	0	0	0	0	0	14	45	12	0	0	0	20	18	0	0	0	14	7	29	129	130	3042	21.0868	8.29093	3.71994	39.6734	189.809	97.8321	61.798
pnr6-91	28	21	31	22	1232	4	680	315	150	9604	3	45	22	10	1	3	1	21	9177	178	0	0	0	0	0	30	97	0	0	0	0	50	0	0	0	0	15	8	23	107	128	2114	17.6625	7.11055	3.44969	29.3237	105.387	62.2568	107.966
pnr9-30A	31	25	35	27	1543	5	739	334	172	12660	3	53	27	12	1	4	2	25	11765	207	0	0	21	0	0	14	36	0	26	0	0	12	0	0	0	0	14	7	29	121	119	2647	19.2978	7.53834	3.54084	17.1368	146.153	97.8321	85.288
pnr5-91	27	21	30	22	1112	4	618	285	146	8629	3	43	22	10	1	3	1	21	8212	173	0	0	38	0	0	30	59	0	38	0	0	12	0	0	0	0	14	7	23	98	110	1879	17.206	6.82827	3.4007	17.1368	114.877	62.2568	107.966
pnr9-28A	33	21	36	22	1891	4	801	378	176	13677	3	59	25	13	1	3	1	21	13309	213	0	0	0	0	0	14	108	12	0	0	0	82	48	0	0	0	15	8	23	133	136	3140	22.842	9.26197	4.19867	64.0472	207.385	62.2568	61.798
pnr5-82	26	21	29	22	1002	4	560	257	140	7774	3	41	21	9	1	3	1	21	7359	166	0	0	0	0	0	30	59	0	0	0	0	12	0	0	0	0	13	7	23	90	92	1671	15.8048	6.30815	3.0217	17.1368	88.7799	71.1506	107.966
pnr9-28B	29	21	32	22	1288	4	652	303	158	9661	3	51	24	12	1	3	1	21	9293	191	0	0	30	0	0	14	54	0	44	0	0	38	0	0	0	0	14	7	23	104	118	2152	18.863	7.16142	3.28551	20.5273	138.657	80.0444	101.355
pnr9-42B	26	21	29	22	1002	4	560	257	140	7774	3	41	21	9	1	3	1	21	7359	166	0	0	0	0	0	30	38	21	0	0	0	4	8	0	0	0	13	7	23	90	92	1671	16.1972	6.55049	3.16301	17.1368	117.5	71.1506	92.2949
pnr7-03	27	21	30	22	1086	4	583	269	146	8445	3	44	22	10	1	3	1	21	8040	174	0	0	30	0	0	30	38	21	20	0	0	4	8	12	0	0	13	7	23	96	94	1839	17.6008	7.07218	3.42021	17.1368	143.597	62.2568	92.2949
pnr9-44	33	25	37	27	1882	5	838	382	184	15038	3	60	29	14	1	4	2	25	14045	224	0	0	0	21	0	14	36	0	0	26	0	12	0	0	0	0	15	8	29	136	142	3185	21.0007	7.91979	3.59131	30.6302	190.173	97.8321	71.2625
pnr6-08	26	23	30	25	978	5	554	244	146	8337	3	42	24	9	1	4	4	21	7561	177	0	0	0	0	0	13	16	0	0	0	0	0	0	0	0	0	12	6	29	89	92	1646	15.6654	6.30103	2.74773	36.5027	160.256	92.6794	35.5078
pnr3-50	31	21	34	22	1590	4	749	351	166	11867	3	54	24	12	1	3	1	21	11479	200	0	0	0	0	0	14	81	12	0	0	0	53	35	0	0	0	15	8	23	122	131	2686	20.9533	8.44472	3.89176	51.8603	190.778	71.1506	61.798
pnr5-88
[truncated: 172 more columns]
